# Supplementary material for: Cyclic Electron Flow-Coupled Proton Pumping in Synechocystis sp. PCC6803 Is Dependent upon NADPH Oxidation by the Soluble Isoform of Ferredoxin:NADP-Oxidoreductase
Source: Microorganisms. 2022 Apr 21;10(5):855. doi: 10.3390/microorganisms10050855 (PMC9144156; doi:10.3390/microorganisms10050855)
Supplement: Supplementary file 1 [file microorganisms-10-00855-s001.zip]

Archive with 1 entries (1 files):
- microorganisms-1641749-supplementary.pdf
